# Supplementary material for: Fuzzy evaluation and explainable machine learning for diagnosis of rheumatic and autoimmune diseases
Source: PeerJ Comput Sci. 2025 Aug 11;11:e3096. doi: 10.7717/peerj-cs.3096 (PMC12453786; doi:10.7717/peerj-cs.3096)
Supplement: Supplemental Information 2 [file peerj-cs-11-3096-s002.py]

import pandas as pd
from sklearn.model_selection import train_test_split
from sklearn.metrics import accuracy_score,confusion_matrix,classification_report
from sklearn.feature_selection import SelectKBest, chi2
import matplotlib.pyplot as plt
##from sklearn.metrics import plot_confusion_matrix
from sklearn.metrics import cohen_kappa_score
from sklearn.metrics import precision_score, recall_score, f1_score
from sklearn import metrics
from sklearn.preprocessing import LabelEncoder
from mice import MICE
from fancyimpute import IterativeImputer
from sklearn.impute import SimpleImputer
from sklearn.decomposition import PCA
from sklearn.preprocessing import StandardScaler
from sklearn.preprocessing import MinMaxScaler
import numpy as np
from sklearn.preprocessing import LabelEncoder
from imblearn.over_sampling import ADASYN
from collections import Counter
from sklearn.preprocessing import OneHotEncoder, LabelEncoder

# Load the dataset
file_path = 'Missing_Dataset.xlsx'
data = pd.read_excel(file_path)

# Separate features and target variable
X = data.drop(columns='Disease')
y = data['Disease']

# Identify numerical and categorical columns
numerical_cols = X.select_dtypes(include=['float64', 'int64']).columns
categorical_cols = X.select_dtypes(include=['object']).columns

# Create imputers for numerical and categorical data
numerical_imputer = SimpleImputer(strategy='mean')
categorical_imputer = SimpleImputer(strategy='most_frequent')

# Apply imputers
X[numerical_cols] = numerical_imputer.fit_transform(X[numerical_cols])
X[categorical_cols] = categorical_imputer.fit_transform(X[categorical_cols])

# Apply one-hot encoding to categorical columns
onehot_encoder = OneHotEncoder(drop='first', sparse_output=False)
X_encoded = onehot_encoder.fit_transform(X[categorical_cols])

# Convert the encoded columns to a DataFrame
X_encoded_df = pd.DataFrame(X_encoded, columns=onehot_encoder.get_feature_names_out(categorical_cols))

# Keep only the original column names (without category names)
X_encoded_df.columns = [col.split('_')[0] for col in X_encoded_df.columns]

# Concatenate the encoded columns with the numerical columns
X_final = pd.concat([X[numerical_cols].reset_index(drop=True), X_encoded_df.reset_index(drop=True)], axis=1)

# Concatenate the encoded columns with the numerical columns
X_final = pd.concat([X[numerical_cols].reset_index(drop=True), X_encoded_df.reset_index(drop=True)], axis=1)

# Encode the target variable
label_encoder = LabelEncoder()
y_encoded = label_encoder.fit_transform(y)

#Balance Dataset
adasyn = ADASYN(sampling_strategy='minority', random_state=42)
X, Y = adasyn.fit_resample(X_final, y)


# Split the data into training and testing sets
x_train, x_test, y_train, y_test = train_test_split(X, Y, test_size=0.3, random_state=42)
print(y_test.value_counts())
#print(y_test.value_counts())


##from xgboost import XGBClassifier
##model = XGBClassifier(random_state=25)   ##booster='gbtree, gblinear or dart.
##model.fit(x_train, y_train)


##from sklearn.neighbors import KNeighborsClassifier
##model = KNeighborsClassifier()
##model.fit(x_train, y_train)


##from sklearn.tree import DecisionTreeClassifier
##model = DecisionTreeClassifier(random_state=25)
##model.fit(x_train, y_train)


##from sklearn.ensemble import RandomForestClassifier
##model = RandomForestClassifier(random_state=25)
##model.fit(x_train, y_train)


##from sklearn.svm import SVC
##model = SVC()
##model.fit(x_train, y_train)


##from sklearn.neural_network import MLPClassifier
##model = MLPClassifier(random_state=7)  #activation="identity", random_state=7, solver='lbfgs'
##model.fit(x_train, y_train)


##from sklearn.linear_model import SGDClassifier
##model = SGDClassifier(random_state=37) #7
##model.fit(x_train, y_train)


from sklearn.ensemble import GradientBoostingClassifier
model = GradientBoostingClassifier(random_state=25)
model.fit(x_train, y_train)


##from lightgbm import LGBMClassifier
##model = LGBMClassifier(random_state=25)
##model.fit(x_train, y_train)


##from sklearn.ensemble import AdaBoostClassifier
##model = AdaBoostClassifier(random_state=25)
##model.fit(x_train, y_train)


##from sklearn.ensemble import BaggingClassifier
##model = BaggingClassifier(random_state=25)
##model.fit(x_train, y_train)


##from sklearn.naive_bayes import GaussianNB
##model = GaussianNB()
##model.fit(x_train, y_train)


##from sklearn.naive_bayes import BernoulliNB
##model = BernoulliNB()
##model.fit(x_train, y_train)


##from sklearn.naive_bayes import ComplementNB
##model = ComplementNB()
##model.fit(x_train, y_train)


##from sklearn.naive_bayes import MultinomialNB
##model = MultinomialNB()
##model.fit(x_train, y_train)


##from deboost import DEBoostClassifier
##model = DEBoostClassifier()
##model.fit(x_train, y_train)


##from catboost import CatBoostClassifier
##model = CatBoostClassifier(random_seed=25, logging_level='Silent') #25
##model.fit(x_train, y_train)

##from ngboost import NGBClassifier
##model = NGBClassifier(random_state=25)
##model.fit(x_train, y_train)


##from sklearn.linear_model import RidgeClassifier
##model = RidgeClassifier(random_state=25)
##model.fit(x_train, y_train)


##from sklearn.ensemble import ExtraTreesClassifier
##model = ExtraTreesClassifier(random_state=25)
##model.fit(x_train, y_train)


##from sklearn.discriminant_analysis import LinearDiscriminantAnalysis
##model = LinearDiscriminantAnalysis()
##model.fit(x_train, y_train)


##from sklearn.linear_model import LogisticRegression
##model = LogisticRegression(random_state=25)
##model.fit(x_train, y_train)


##from sklearn.discriminant_analysis import QuadraticDiscriminantAnalysis
##model = QuadraticDiscriminantAnalysis()
##model.fit(x_train, y_train)

# show the importent features
##print(model.feature_importances_)

y_pred = model.predict(x_test)
print('Precision: %.3f' % round(precision_score(y_test, y_pred,average='macro')*100,3))
print('Recall: %.3f' % round(recall_score(y_test, y_pred,average='macro')*100,3))
print('Fscore: %.3f' % round(f1_score(y_test, y_pred,average='macro')*100,3))
print("Kappa= ", round(cohen_kappa_score(y_test,y_pred)*100,3))
print('Jaccard=', round(metrics.jaccard_score(y_test,y_pred,average='macro')*100,3))
print('hamming_loss=', round(metrics.hamming_loss(y_test,y_pred)*100,3))
from sklearn.metrics import matthews_corrcoef
print('MCC=', round(matthews_corrcoef(y_test,y_pred)*100,3))
print("Algorithm_Accuracy = ",round(accuracy_score(y_test,y_pred)*100,3))
print('----------------------------------------')


##plot_confusion_matrix(model, x_test, y_test)
##plt.show()

classes = ['AS', 'N','PA', 'ReA','RA', 'SS', 'SLE']

##from yellowbrick.classifier import ROCAUC
##viz_V11 = ROCAUC(model,title = 'GBoost Algorithm', classes=classes, micro=False, macro=False, per_class=True) #, micro=False, macro=False, per_class=True   only with SGD
##viz_V11.fit(x_train, y_train)
##viz_V11.score(x_test, y_test)
##viz_V11.finalize()
##plt.savefig('roc_auc_gboost.png', format='png', dpi=300, bbox_inches='tight')
##plt.show()


##from yellowbrick.classifier import PrecisionRecallCurve
##viz_V1 = PrecisionRecallCurve(model,title = 'GBoost Algorithm', per_class=True, iso_f1_curves=True,fill_area=False,
##                              micro=False, classes=classes)
##viz_V1.fit(x_train, y_train)
##viz_V1.score(x_test, y_test)
##viz_V1.finalize()
##plt.savefig('PR.png', format='png', dpi=300, bbox_inches='tight')
##plt.show()


##from mlxtend.plotting import plot_learning_curves
##plot_learning_curves(x_train,y_train,x_test,y_test,model,scoring='accuracy',
##                     suppress_plot=False, print_model=False,style='tableau-colorblind10',legend_loc='best')
##plt.show()
##from yellowbrick.model_selection import learning_curve
##learning_curve(model, TF-IDF, lable, cv=10, scoring='accuracy')
##from yellowbrick.classifier.rocauc import roc_auc
##roc_auc(model, x_train, y_train, x_test, y_test,micro=False, classes=classes)
##plt.show()


import seaborn as sns
feature_importances = model.feature_importances_
features = x_train.columns
importance_df = pd.DataFrame({
    'Feature': features,
    'Importance': feature_importances
})
importance_df = importance_df.sort_values(by='Importance', ascending=False)
plt.figure(figsize=(10, 6))
sns.barplot(x='Importance', y='Feature', data=importance_df)
##plt.title('Feature Importances')
plt.savefig('Feature_Importent.png', format='png', dpi=300, bbox_inches='tight')
plt.show()
