# Supplementary material for: Fuzzy evaluation and explainable machine learning for diagnosis of rheumatic and autoimmune diseases
Source: PeerJ Comput Sci. 2025 Aug 11;11:e3096. doi: 10.7717/peerj-cs.3096 (PMC12453786; doi:10.7717/peerj-cs.3096)
Supplement: Supplemental Information 3 [file peerj-cs-11-3096-s003.py]

import pandas as pd
from sklearn.impute import SimpleImputer
from sklearn.preprocessing import OneHotEncoder, LabelEncoder
from sklearn.model_selection import train_test_split
from sklearn.metrics import classification_report, accuracy_score
from sklearn.pipeline import Pipeline
from xgboost import XGBClassifier
from sklearn.neighbors import KNeighborsClassifier
from sklearn.tree import DecisionTreeClassifier
from sklearn.ensemble import RandomForestClassifier
from sklearn.svm import SVC
from sklearn.neural_network import MLPClassifier
from sklearn.linear_model import SGDClassifier
from sklearn.ensemble import GradientBoostingClassifier
from lightgbm import LGBMClassifier
from sklearn.ensemble import AdaBoostClassifier
from sklearn.naive_bayes import GaussianNB
from sklearn.ensemble import ExtraTreesClassifier
from sklearn.metrics import cohen_kappa_score
from sklearn.metrics import precision_score, recall_score, f1_score
from sklearn import metrics
from sklearn.metrics import matthews_corrcoef
import matplotlib.pyplot as plt
import lime
import lime.lime_tabular
from imblearn.over_sampling import ADASYN
from IPython.display import display, HTML
import numpy as np
# Load the dataset
file_path = 'RAD_Dataset.xlsx'
data = pd.read_excel(file_path)

# Separate features and target variable
X = data.drop(columns='Disease')
y = data['Disease']

# Identify numerical and categorical columns
numerical_cols = X.select_dtypes(include=['float64', 'int64']).columns
categorical_cols = X.select_dtypes(include=['object']).columns

# Create imputers for numerical and categorical data
numerical_imputer = SimpleImputer(strategy='mean')
categorical_imputer = SimpleImputer(strategy='most_frequent')

# Apply imputers
X[numerical_cols] = numerical_imputer.fit_transform(X[numerical_cols])
X[categorical_cols] = categorical_imputer.fit_transform(X[categorical_cols])

# Apply one-hot encoding to categorical columns
onehot_encoder = OneHotEncoder(drop='first', sparse_output=False)
X_encoded = onehot_encoder.fit_transform(X[categorical_cols])


### Print the encoding for each categorical column
##for i, col in enumerate(categorical_cols):
##    print(f"Mapping for column '{col}':")
##    for category, encoding in zip(onehot_encoder.categories_[i], range(len(onehot_encoder.categories_[i]))):
##        print(f"  {category}: Encoded as {encoding}")


# Convert the encoded columns to a DataFrame
X_encoded_df = pd.DataFrame(X_encoded, columns=onehot_encoder.get_feature_names_out(categorical_cols))

# Keep only the original column names (without category names)
X_encoded_df.columns = [col.split('_')[0] for col in X_encoded_df.columns]

# Concatenate the encoded columns with the numerical columns
X_final = pd.concat([X[numerical_cols].reset_index(drop=True), X_encoded_df.reset_index(drop=True)], axis=1)

# Encode the target variable
label_encoder = LabelEncoder()
y_encoded = label_encoder.fit_transform(y)


### Display the mapping of original classes to encoded numbers
##for index, class_name in enumerate(label_encoder.classes_):
##    print(f"Class '{class_name}' is encoded as {index}")

#Balance Dataset
adasyn = ADASYN(sampling_strategy='minority', random_state=42)
X, Y = adasyn.fit_resample(X_final, y_encoded)

# Convert X and y into a single DataFrame
##resampled_data = pd.concat([pd.DataFrame(X, columns=X_final.columns),
##                            pd.DataFrame(Y, columns=['Disease'])], axis=1)
##resampled_data.to_excel('resampled_data.xlsx', index=False)


# Split the data into training and testing sets
x_train, x_test, y_train, y_test = train_test_split(X, Y, test_size=0.3, random_state=42)


model = GradientBoostingClassifier(random_state=25)
model.fit(x_train, y_train)


y_pred = model.predict(x_test)
print('Precision: %.3f' % round(precision_score(y_test, y_pred,average='macro')*100,3))  #,average='macro'   if multicalss
print('Recall: %.3f' % round(recall_score(y_test, y_pred,average='macro')*100,3))        #,average='macro'
print('Fscore: %.3f' % round(f1_score(y_test, y_pred,average='macro')*100,3))           #,average='macro'
print("Algorithm_Accuracy = ",round(accuracy_score(y_test,y_pred)*100,3))


x_train = x_train.values if isinstance(x_train, pd.DataFrame) else x_train
x_test = x_test.values if isinstance(x_test, pd.DataFrame) else x_test


# Set pandas display options to show all columns
pd.set_option('display.max_columns', None)  # Show all columns
pd.set_option('display.expand_frame_repr', False)  # Avoid wrapping across lines
pd.set_option('display.max_colwidth', None) # Show full content of each column

classes = ['AS', 'N','PA', 'ReA','RA', 'SS', 'SLE']

##explainer = lime.lime_tabular.LimeTabularExplainer(x_train, feature_names=X.columns, class_names=classes, mode='classification',random_state=42)
##i = 349   #  349  233   309
##instance = x_test[i]
##probs = model.predict_proba([instance])[0]
##print(f"Prediction probabilities for instance {i}:")
##for class_name, prob in zip(classes, probs):
##    print(f"{class_name}: {prob:.4f}")
##exp = explainer.explain_instance(instance, model.predict_proba,num_features=len(X.columns),top_labels=len(y.unique()))
##exp.show_in_notebook(show_table=True, show_all=True)
##exp.save_to_file('lime_explanation.html')
##display(HTML(exp.as_html()))
##exp.as_pyplot_figure() #label=2   use when Top_labels  active
##plt.savefig('Lime.png', format='png', dpi=300, bbox_inches='tight')
##plt.show()


import lime.lime_tabular
import matplotlib.pyplot as plt
from IPython.display import display, HTML
import pandas as pd
import seaborn as sns
# Initialize the LIME explainer
explainer = lime.lime_tabular.LimeTabularExplainer(
    x_train,
    feature_names=X.columns,
    class_names=classes,
    mode='classification',
    random_state=42
)
# Select an instance from the test set
##classes = ['AS', 'N','PA', 'ReA','RA', 'SS', 'SLE']
i = 233   #  349  233   1075
instance = x_test[i]
# Get prediction probabilities for the instance
probs = model.predict_proba([instance])[0]
# Print detailed prediction information
print(f"Prediction probabilities for instance {i}:")
for class_name, prob in zip(classes, probs):
    print(f"{class_name}: {prob:.4f}")
# Determine the predicted class and its probability
predicted_class = classes[probs.argmax()]
predicted_prob = round(probs.max(), 4)
print(f"\nPredicted Class: {predicted_class} with probability {predicted_prob:.4f}")
# Generate LIME explanation
exp = explainer.explain_instance(instance, model.predict_proba, num_features=len(X.columns),top_labels=len(y.unique()))
# Display the explanation in notebook with structured output
print("\nLIME Explanation:")
exp.show_in_notebook(show_table=True, show_all=True)
# Save the LIME explanation to an HTML file
exp.save_to_file('lime_explanation.html')
# Display the LIME explanation in HTML format
display(HTML(exp.as_html()))
# Show the LIME explanation as a pyplot figure with an enhanced title
fig = exp.as_pyplot_figure()
plt.title(f"LIME Explanation for Predicted Class: {predicted_class}", fontsize=16)
plt.savefig('Lime.png', format='png', dpi=300, bbox_inches='tight')
plt.show()
# ---- Enhanced Presentation ----
# Extract the explanation into a pandas DataFrame for better presentation
explanation_data = exp.as_list()
exp_df = pd.DataFrame(explanation_data, columns=['Feature', 'Contribution'])
exp_df['Contribution'] = exp_df['Contribution'].round(4)
exp_df['Sign'] = exp_df['Contribution'].apply(lambda x: 'Positive' if x > 0 else 'Negative')
# Sort the explanation data by contribution magnitude
exp_df['Absolute Contribution'] = exp_df['Contribution'].abs()
exp_df = exp_df.sort_values(by='Absolute Contribution', ascending=False)
# Display top N (e.g., 10) most important features
top_n = 14
print(f"\nTop {top_n} most important features for instance {i}:\n")
display(exp_df.head(top_n))
# Visualize the feature contributions using seaborn for a clearer bar plot
plt.figure(figsize=(10, 6))
sns.barplot(x='Contribution', y='Feature', hue='Sign', data=exp_df.head(top_n), palette='coolwarm')
plt.title(f"Top {top_n} Feature Contributions for Predicted Class: {predicted_class}", fontsize=14)
plt.xlabel("Feature Contribution")
plt.ylabel("Feature")
plt.savefig('Lime_all.png', format='png', dpi=300, bbox_inches='tight')
plt.show()
