# Supplementary material for: Fuzzy evaluation and explainable machine learning for diagnosis of rheumatic and autoimmune diseases
Source: PeerJ Comput Sci. 2025 Aug 11;11:e3096. doi: 10.7717/peerj-cs.3096 (PMC12453786; doi:10.7717/peerj-cs.3096)
Supplement: Supplemental Information 4 [file peerj-cs-11-3096-s004.py]

import pandas as pd
from sklearn.impute import SimpleImputer
from sklearn.preprocessing import OneHotEncoder, LabelEncoder
from sklearn.model_selection import train_test_split
from sklearn.metrics import classification_report, accuracy_score
from sklearn.pipeline import Pipeline
from xgboost import XGBClassifier
from sklearn.neighbors import KNeighborsClassifier
from sklearn.tree import DecisionTreeClassifier
from sklearn.ensemble import RandomForestClassifier
from sklearn.svm import SVC
from sklearn.neural_network import MLPClassifier
from sklearn.linear_model import SGDClassifier
from sklearn.ensemble import GradientBoostingClassifier
from lightgbm import LGBMClassifier
from sklearn.ensemble import AdaBoostClassifier
from sklearn.naive_bayes import GaussianNB
from sklearn.ensemble import ExtraTreesClassifier
from sklearn.metrics import cohen_kappa_score
from sklearn.metrics import precision_score, recall_score, f1_score, hamming_loss
from sklearn import metrics
from sklearn.metrics import matthews_corrcoef
from imblearn.over_sampling import ADASYN
import matplotlib.pyplot as plt
from tqdm import tqdm
import lime
import lime.lime_tabular
from sklearn.pipeline import Pipeline
from collections import Counter

# Load the dataset
file_path = 'RAD_Dataset.xlsx'
data = pd.read_excel(file_path)

# Separate features and target variable
X = data.drop(columns='Disease')
y = data['Disease']

# Identify numerical and categorical columns
numerical_cols = X.select_dtypes(include=['float64', 'int64']).columns
categorical_cols = X.select_dtypes(include=['object']).columns

# Create imputers for numerical and categorical data
numerical_imputer = SimpleImputer(strategy='mean')
categorical_imputer = SimpleImputer(strategy='most_frequent')

# Apply imputers
X[numerical_cols] = numerical_imputer.fit_transform(X[numerical_cols])
X[categorical_cols] = categorical_imputer.fit_transform(X[categorical_cols])

# Apply one-hot encoding to categorical columns
onehot_encoder = OneHotEncoder(drop='first', sparse_output=False)
X_encoded = onehot_encoder.fit_transform(X[categorical_cols])

# Convert the encoded columns to a DataFrame
X_encoded_df = pd.DataFrame(X_encoded, columns=onehot_encoder.get_feature_names_out(categorical_cols))

# Concatenate the encoded columns with the numerical columns
X_final = pd.concat([X[numerical_cols].reset_index(drop=True), X_encoded_df.reset_index(drop=True)], axis=1)

# Encode the target variable
label_encoder = LabelEncoder()
y_encoded = label_encoder.fit_transform(y)

#Balance Dataset
adasyn = ADASYN(sampling_strategy='minority', random_state=42)
XX, YY = adasyn.fit_resample(X_final, y)
##print("Resampled dataset shape:", Counter(YY))

# Split the data into training and testing sets
x_train, x_test, y_train, y_test = train_test_split(XX, YY, test_size=0.3, random_state=42)

print(y_train.value_counts())


pipelines = {
    'XGBoost': Pipeline([('XGBoost', XGBClassifier(random_state=25))]),
    'KNN': Pipeline([('KNN', KNeighborsClassifier())]),
    'DT': Pipeline([('DT', DecisionTreeClassifier(random_state=25))]),
    'RF': Pipeline([('RF', RandomForestClassifier(random_state=25))]),
    'SVM': Pipeline([('SVM', SVC())]),
    'ANN': Pipeline([('ANN', MLPClassifier(random_state=25))]),
    'SGD': Pipeline([('SGD', SGDClassifier(random_state=25))]),
    'GBoost': Pipeline([('GBoost', GradientBoostingClassifier(random_state=25))]),
    'LGBM': Pipeline([('LGBM', LGBMClassifier(random_state=25))]),
    'AdaBoost': Pipeline([('AdaBoost', AdaBoostClassifier(random_state=25))]),
    'NB': Pipeline([('NB', GaussianNB())]),
    'ET': Pipeline([('ET', ExtraTreesClassifier(random_state=25))]),
    }
##results = {}
##for name, pipeline in pipelines.items():
##    pipeline.fit(x_train, y_train)
##    y_pred = pipeline.predict(x_test)
##    results[name] = {
##        'precision': round(precision_score(y_test, y_pred,average='macro')*100,3),
##        'recall': round(recall_score(y_test, y_pred,average='macro')*100,3),
##        'f1_score': round(f1_score(y_test, y_pred,average='macro')*100,3),
##        'Kappa':round(cohen_kappa_score(y_test,y_pred)*100,3),
##        'Hamming_Loss':round(metrics.hamming_loss(y_test,y_pred)*100,3),
##        'MCC':round(matthews_corrcoef(y_test,y_pred)*100,3),
##        'accuracy': round(accuracy_score(y_test, y_pred)*100,3)
##    }
##results_df = pd.DataFrame(results).T
##print(results_df)
##results_df.to_excel('Test.xlsx')


import matplotlib.pyplot as plt
from sklearn.metrics import roc_curve, auc
from sklearn.preprocessing import label_binarize
from sklearn.model_selection import train_test_split
from sklearn.multiclass import OneVsRestClassifier
from sklearn.preprocessing import StandardScaler
from sklearn.datasets import make_classification


# Binarize the output for ROC curve plotting
y_train_bin = label_binarize(y_train, classes=[0, 1, 2,3,4,5,6])  # Adjust classes according to your data
y_test_bin = label_binarize(y_test, classes=[0, 1, 2,3,4,5,6])
##colors = ['b', 'g', 'r', 'c', 'm', 'y', 'k', 'orange', 'purple', 'brown', 'pink', 'gray']
### Plotting ROC curves
##plt.figure(figsize=(12, 8))
##for name, pipeline in pipelines.items():
##    model = OneVsRestClassifier(pipeline)
##    model.fit(x_train, y_train_bin)
##
##    # Try to use decision_function; if not available, use predict_proba
##    try:
##        y_score = model.decision_function(x_test)
##    except AttributeError:
##        y_score = model.predict_proba(x_test)
##
##    # Compute ROC curve and ROC area for each class
##    for i in range(y_train_bin.shape[1]):
##        fpr, tpr, _ = roc_curve(y_test_bin[:, i], y_score[:, i])
##        roc_auc = auc(fpr, tpr)
##        plt.plot(fpr, tpr, lw=2,color=colors[idx % len(colors)], label=f'ROC curve of {name} (class {i}) (area = {roc_auc:.2f})')
##
##plt.plot([0, 1], [0, 1], 'k--', lw=2)
##plt.xlim([0.0, 1.0])
##plt.ylim([0.0, 1.05])
##plt.xlabel('False Positive Rate')
##plt.ylabel('True Positive Rate')
##plt.title('Receiver Operating Characteristic (ROC) Curves')
##plt.legend(loc="lower right")
##plt.savefig('roc_curves.png', dpi=300)
##plt.show()


# Plotting ROC curves
import matplotlib.pyplot as plt
from sklearn.metrics import roc_curve, auc
from sklearn.multiclass import OneVsRestClassifier

colors = ['b', 'g', 'r', 'c', 'm', 'y', 'k', 'orange', 'purple', 'brown', 'pink', 'gray'] # Define a list of colors
plt.figure(figsize=(12, 8))
for idx, (name, pipeline) in enumerate(pipelines.items()):
    model = OneVsRestClassifier(pipeline)
    model.fit(x_train, y_train_bin)
    # Try to use decision_function; if not available, use predict_proba
    try:
        y_score = model.decision_function(x_test)
    except AttributeError:
        y_score = model.predict_proba(x_test)
    # Compute micro-average ROC curve and ROC area
    fpr, tpr, _ = roc_curve(y_test_bin.ravel(), y_score.ravel())
    roc_auc = auc(fpr, tpr)
    # Use the color list with modulo to avoid out-of-range errors if there are more models than colors
    plt.plot(fpr, tpr, lw=2, color=colors[idx % len(colors)], label=f'{name} (area = {roc_auc:.2f})')
plt.plot([0, 1], [0, 1], 'k--', lw=2)  # Diagonal line
plt.xlim([0.0, 1.0])
plt.ylim([0.0, 1.05])
plt.xlabel('False Positive Rate')
plt.ylabel('True Positive Rate')
plt.title('ROC Curves for Each Model')
plt.legend(loc="lower right")
plt.savefig('roc_curves.png', dpi=300)  # Adjust the DPI as needed
plt.show()


##colors = ['b', 'g', 'r', 'c', 'm', 'y', 'k','orange', 'purple', 'brown', 'pink', 'gray','lime', 'olive', 'navy', 'maroon', 'teal', 'gold','indigo', 'violet', 'turquoise', 'beige', 'coral', 'salmon']
##import numpy as np
##from sklearn.model_selection import learning_curve
##results_dict = {}
##plt.figure(figsize=(14, 10))
##for idx, (name, pipeline) in enumerate(pipelines.items()):          #X_final,y_encoded         XX,YY
##    train_sizes, train_scores, test_scores = learning_curve(
##        pipeline, x_train, y_train, cv=5, scoring='accuracy'#,train_sizes=np.linspace(0.1, 1.0, 5)
##    )
##    # Calculate mean and standard deviation with rounding
##    train_scores_mean = np.round(np.mean(train_scores, axis=1), 4)
##    train_scores_std = np.round(np.std(train_scores, axis=1), 4)
##    test_scores_mean = np.round(np.mean(test_scores, axis=1), 4)
##    test_scores_std = np.round(np.std(test_scores, axis=1), 4)
##
##    # Store results in a dictionary
##    results_dict[name] = {
##        'Train Sizes': train_sizes,
##        'Train Scores Mean': train_scores_mean,
##        'Train Scores Std': train_scores_std,
##        'Validation Scores Mean': test_scores_mean,
##        'Validation Scores Std': test_scores_std
##    }
##    # Use the colors list to assign a unique color to each model's curves
##    color = colors[idx % len(colors)]
##    # Plot learning curve for training and validation
##    plt.plot(train_sizes, train_scores_mean, label=f'{name} Train', lw=2, color=color)
##    plt.plot(train_sizes, test_scores_mean, label=f'{name} Validation', lw=2, linestyle='--', color=color)
##    # Fill areas for standard deviations
##    plt.fill_between(train_sizes, train_scores_mean - train_scores_std,
##                     train_scores_mean + train_scores_std, alpha=0.2, color=color)
##    plt.fill_between(train_sizes, test_scores_mean - test_scores_std,
##                     test_scores_mean + test_scores_std, alpha=0.2, color=color)
### Convert the results dictionary to a pandas DataFrame
##results_df = pd.DataFrame({
##    (alg_name, key): value
##    for alg_name, metrics in results_dict.items()
##    for key, value in metrics.items()
##})
### Save results to Excel
##results_df.to_excel('learning_curve_results.xlsx')
##plt.xlabel('Training examples')
##plt.ylabel('Score')
##plt.title('Learning Curves for Different Models')
##plt.legend(loc='best')
##plt.grid()
##plt.tight_layout()
### Save the figure with high resolution
##plt.savefig('learning_curves_high_resolution.png', dpi=300)  # Adjust the DPI as needed
##plt.show()
