# Supplementary material for: Fuzzy evaluation and explainable machine learning for diagnosis of rheumatic and autoimmune diseases
Source: PeerJ Comput Sci. 2025 Aug 11;11:e3096. doi: 10.7717/peerj-cs.3096 (PMC12453786; doi:10.7717/peerj-cs.3096)
Supplement: Supplemental Information 5 [file peerj-cs-11-3096-s005.py]

import numpy as np
import matplotlib.pyplot as plt
from mpl_toolkits.axes_grid1 import make_axes_locatable

from yellowbrick.style import palettes
from yellowbrick.features.projection import ProjectionVisualizer
from yellowbrick.exceptions import YellowbrickValueError, NotFitted

from sklearn.pipeline import Pipeline
from sklearn.decomposition import PCA as PCATransformer
from sklearn.preprocessing import StandardScaler
from sklearn.exceptions import NotFittedError


class PCA(ProjectionVisualizer):

    def __init__(
        self,
        ax=None,
        features=None,
        classes=None,
        scale=True,
        projection=2,
        proj_features=False,
        colors=None,
        colormap=None,
        alpha=0.75,
        random_state=None,
        colorbar=True,
        heatmap=False,
        **kwargs
    ):
        super(PCA, self).__init__(
            ax=ax,
            features=features,
            classes=classes,
            colors=colors,
            colormap=colormap,
            projection=projection,
            alpha=alpha,
            colorbar=colorbar,
            **kwargs
        )

        # Data Parameters
        self.scale = scale
        self.proj_features = proj_features

        # Create the PCA transformer
        self.pca_transformer = Pipeline(
            [
                ("scale", StandardScaler(with_std=self.scale)),
                ("pca", PCATransformer(self.projection, random_state=random_state)),
            ]
        )
        self.alpha = alpha

        # Visual Parameters
        self.heatmap = heatmap

        self._uax, self._lax = None, None

        # No heatmap can be drawn with 3d plots as they do not have permit axes
        # division.
        if self.projection == 3 and self.heatmap:
            raise YellowbrickValueError(
                "heatmap and colorbar are not compatible with 3d projections"
            )

    @property
    def uax(self):
        """
        The axes of the colorbar, bottom of scatter plot. This is the colorbar
        for heatmap and not for the scatter plot.
        """
        if self._uax is None:
            raise AttributeError("This visualizer does not have an axes for colorbar")

        return self._uax

    @property
    def lax(self):
        """
        The axes of the heatmap below scatter plot.
        """
        if self._lax is None:
            raise AttributeError("This visualizer does not have an axes for heatmap")

        return self._lax

    def layout(self, divider=None):
        """
        Creates the layout for colorbar and heatmap, adding new axes for the heatmap
        if necessary and modifying the aspect ratio. Does not modify the axes or the
        layout if ``self.heatmap`` is ``False`` or ``None``.

        Parameters
        ----------
        divider: AxesDivider
            An AxesDivider to be passed among all layout calls.
        """

        # Ensure matplotlib version compatibility
        if make_axes_locatable is None:
            raise YellowbrickValueError(
                (
                    "heatmap requires matplotlib 2.0.2 or greater "
                    "please upgrade matplotlib or set heatmap=False on the visualizer"
                )
            )

        # Create the new axes for the colorbar and heatmap
        if divider is None:
            divider = make_axes_locatable(self.ax)

        # Call to super class ensures that a colorbar is drawn when target is
        # continuous.
        super(PCA, self).layout(divider)

        if self.heatmap:

            # Axes for colorbar(for heatmap).
            if self._uax is None:
                self._uax = divider.append_axes("bottom", size="10%", pad=0.7)

            # Axes for heatmap
            if self._lax is None:
                self._lax = divider.append_axes("bottom", size="15%", pad=0.5)

    def fit(self, X, y=None, **kwargs):
        """
        Fits the PCA transformer, transforms the data in X, then draws the
        decomposition in either 2D or 3D space as a scatter plot.

        Parameters
        ----------
        X : ndarray or DataFrame of shape n x m
            A matrix of n instances with m features.

        y : ndarray or Series of length n
            An array or series of target or class values.

        Returns
        -------
        self : visualizer
            Returns self for use in Pipelines.


        """
        # Call super fit to compute features, classes, colors, etc.
        super(PCA, self).fit(X=X, y=y, **kwargs)
        self.pca_transformer.fit(X)
        self.pca_components_ = self.pca_transformer.named_steps["pca"].components_
        return self

    def transform(self, X, y=None, **kwargs):
        """
        Calls the internal `transform` method of the scikit-learn PCA transformer, which
        performs a dimensionality reduction on the input features ``X``. Next calls the
        ``draw`` method of the Yellowbrick visualizer, finally returning a new array of
        transformed features of shape ``(len(X), proj_dim)``.

        Parameters
        ----------
        X : ndarray or DataFrame of shape n x m
            A matrix of n instances with m features.

        y : ndarray or Series of length n
            An array or series of target or class values.

        Returns
        -------
        Xp : ndarray or DataFrame of shape n x m
            Returns a new array-like object of transformed features of shape
            ``(len(X), proj_dim)``.
        """
        try:
            Xp = self.pca_transformer.transform(X)
            self.draw(Xp, y)
            return Xp
        except NotFittedError:
            raise NotFitted.from_estimator(self, "transform")


    def _draw_projection_features(self, Xp, y):
        """
        Draw the projection of features in the transformed space.
        Parameters
        ----------
        Xp : array-like of shape (n, 2) or (n, 3)
            The matrix produced by the ``transform()`` method.

        y : array-like of shape (n,), optional
            The target, used to specify the colors of the points.

        Returns
        -------
        self.ax : matplotlib Axes object
            Returns the axes that the scatter plot was drawn on.

        """

        x_vector = self.pca_components_[0]
        y_vector = self.pca_components_[1]
        max_x = max(Xp[:, 0])
        max_y = max(Xp[:, 1])
        if self.projection == 2:
            for i in range(self.pca_components_.shape[1]):
                self.ax.arrow(
                    x=0,
                    y=0,
                    dx=x_vector[i] * max_x,
                    dy=y_vector[i] * max_y,
                    color="r",
                    head_width=0.05,
                    width=0.005,
                )
                self.ax.text(
                    x_vector[i] * max_x * 1.05,
                    y_vector[i] * max_y * 1.05,
                    self.features_[i],
                    color="r",
                )
        elif self.projection == 3:
            z_vector = self.pca_components_[2]
            max_z = max(Xp[:, 1])
            for i in range(self.pca_components_.shape[1]):
                self.ax.plot(
                    [0, x_vector[i] * max_x],
                    [0, y_vector[i] * max_y],
                    [0, z_vector[i] * max_z],
                    color="r",
                )
                self.ax.text(
                    x_vector[i] * max_x * 1.05,
                    y_vector[i] * max_y * 1.05,
                    z_vector[i] * max_z * 1.05,
                    self.features_[i],
                    color="r",
                )
        else:
            raise YellowbrickValueError("Projection dimensions must be either 2 or 3")

        return self.ax

    def finalize(self, vv):
        """
        Draws the title, labels, legends, heatmap, and colorbar as specified by the
        keyword arguments.
        """
        super(PCA, self).finalize()

        self.ax.set_title(vv)
        self.ax.set_xlabel("$PC_1$")
        self.ax.set_ylabel("$PC_2$")
        if self.projection == 3:
            self.ax.set_zlabel("$PC_3$")
        if self.heatmap == True:
            self.lax.set_xticks(np.arange(-0.5, len(self.features_)))
            self.lax.set_xticklabels([])
            # Makes the labels centered.
            self.lax.set_xticks(np.arange(0, len(self.features_)), minor=True)
            self.lax.set_xticklabels(
                self.features_, rotation=90, fontsize=12, minor=True
            )
            self.lax.set_yticks(np.arange(0.5, 2))
            self.lax.set_yticklabels(["$PC_1$", "$PC_2$"], va="bottom", fontsize=10)
        self.fig.tight_layout()


from imblearn.over_sampling import ADASYN
from sklearn.preprocessing import OneHotEncoder, LabelEncoder
import pandas as pd
from sklearn.feature_extraction.text import TfidfVectorizer, CountVectorizer
import matplotlib.pyplot as plt
# Specify the features of interest and the target


##large = 20; med = 13; small = 12
##params = {'axes.titlesize': large,
##          'legend.fontsize': med,
##          #'figure.figsize': (16, 10),
##          'axes.labelsize': med,
##          'axes.titlesize': med,
##          'xtick.labelsize': med,
##          'ytick.labelsize': med,
##          'figure.titlesize': large}
##plt.rcParams.update(params)

from sklearn.impute import SimpleImputer


# Load the dataset
file_path = 'RAD_Dataset.xlsx'
data = pd.read_excel(file_path)

# Separate features and target variable
X = data.drop(columns='Disease')
y = data['Disease']

# Identify numerical and categorical columns
numerical_cols = X.select_dtypes(include=['float64', 'int64']).columns
categorical_cols = X.select_dtypes(include=['object']).columns

# Create imputers for numerical and categorical data
numerical_imputer = SimpleImputer(strategy='mean')
categorical_imputer = SimpleImputer(strategy='most_frequent')

# Apply imputers
X[numerical_cols] = numerical_imputer.fit_transform(X[numerical_cols])
X[categorical_cols] = categorical_imputer.fit_transform(X[categorical_cols])

# Apply one-hot encoding to categorical columns
onehot_encoder = OneHotEncoder(drop='first', sparse_output=False)
X_encoded = onehot_encoder.fit_transform(X[categorical_cols])

# Convert the encoded columns to a DataFrame
X_encoded_df = pd.DataFrame(X_encoded, columns=onehot_encoder.get_feature_names_out(categorical_cols))

# Concatenate the encoded columns with the numerical columns
X_final = pd.concat([X[numerical_cols].reset_index(drop=True), X_encoded_df.reset_index(drop=True)], axis=1)

# Encode the target variable
label_encoder = LabelEncoder()
y_encoded = label_encoder.fit_transform(y)

#Balance Dataset
##adasyn = ADASYN(sampling_strategy='minority', random_state=42)
##X, Y = adasyn.fit_resample(X_final, y_encoded)


Y = y_encoded
X = X_final

##classes =  ['RA', 'ReA','AS', "SS",'SLE', 'N', 'PA']
classes = ['Rheumatoid Arthritis', 'Reactive Arthritis','Ankylosing Spondylitis', "Sjögren's Syndrome",'Systemic Lupus Erythematosus', 'Normal', 'Psoriatic Arthritis']
visualizer2 = PCA(projection=3,scale=False,classes= classes, colors=['r', 'g', 'b','orange','y','pink','purple']) #colors=['r', 'g', 'b']
visualizer2.fit_transform(X, Y)
visualizer2.finalize("PCA")
plt.savefig('PCA.png', format='png', dpi=300, bbox_inches='tight')
plt.show()
